# Supplementary material for: Two-season agriculture and irrigated rice during the Dian: radiocarbon dates and archaeobotanical remains from Dayingzhuang, Yunnan, Southwest China
Source: Archaeol Anthropol Sci. 2021 Mar 13;13(4):62. doi: 10.1007/s12520-020-01268-y (PMC7956011; doi:10.1007/s12520-020-01268-y)
Supplement: Supplementary file 2 — (XLSX 19 kb) [file 12520_2020_1268_MOESM2_ESM.xlsx]

## Sheet: Sheet1
Dayingzhuang			TN2E2	TN2E2	TN2E2	TN2E2	TN2E2												TN2E2	TN2E2													Tallies
phase			2	2	2	2	2	2	2	2	2	2	2	2	2	2	2	2	1	1	1	1	1	1	1	1	1	1	1	1	1	1	Presence	Ubiquity	Tot ID remains	Frequency
2017 YHD			3	GJZ 3:2	4	GJZ 4:2	Z1	F1-1	HDM 2	HDM3	H3	H8	H9	H10	H11	H15	H16	H18	5	GJZ 5	Hedao 1	Hedao 2	jicao 4	F2-2	F2 living floor	H24	H27	H28	H29	H30	H33	H34	30
bulk VOL in L			80	20	40	20	20	20	20	20	20	20	20	20	20	20	20	20	100	20	20	20	20	20	20	20	20	20	20	20	20	20	760
intrusion					small roots					modern seeds					modern seeds
Cultivated Cereals	Family	Common Name
Triticum aestivum	Poaceae	Wheat grain	10		9	1		12	1	6	2	2	2	7	8	3	1	1	22		194	2	1			2	4						20	0.666667	290	0.271028
Tr. aestivum fragments	Poaceae	Wheat grain	2	1	2											2		1	2	1	95												8	0.266667	106	0.0990654
Tr. aestivum immature grain	Poaceae	Wheat grain										1																					1	0.0333333	1	0.000934579
Tr. aestivum rachis	Poaceae	Wheat													1																		1	0.0333333	1	0.000934579
Triticum aestivum	Poaceae	Wheat grain with husk																			18												1	0.0333333	18	0.0168224
Hordeum vulgare	Poaceae	Barley grain- naked													1																		1	0.0333333	1	0.000934579
Hordeum vulgare	Poaceae	Barley grain-naked immature						1																									1	0.0333333	1	0.000934579
Hordeum vulgare	Poaceae	Barley grain-hulled	1			1						1				1					1												5	0.166667	5	0.0046729
Hordeum vulgare	Poaceae	Rachis													1																		1	0.0333333	1	0.000934579
Oryza sativa ssp. japonica (grain with embryo)	Poaceae	Rice grain	1	3				1			1	7		1	2	2	1	2	10		4	1	2				1	4	2	2	4	1	20	0.666667	52	0.0485981
Oryza sativa ssp. japonica grain fragment	Poaceae	Rice grain	1		1	1		3		1		5	2				1		25	1	3					3					2	7	14	0.466667	56	0.0523364
Oryza sativa ssp. japonica (embryo)	Poaceae	Rice grain																						1									1	0.0333333	1	0.000934579
Oryza sativa ssp. japonica (immature grain with embryo)	Poaceae	Rice grain																	3	1	3												3	0.1	7	0.00654206
Oryza sativa ssp. japonica (domesticated spikelet base) (ripped scar)	Poaceae	Rice spikelet base																	3	6			11	2									4	0.133333	22	0.0205607
Oryza sativa ssp. japonica (immature spikelet base)	Poaceae	Rice spikelet base																		1													1	0.0333333	1	0.000934579
Setaria italica (grain)	Poaceae	Foxtail millet						2											4				3					1		3	5		6	0.2	18	0.0168224
Setaria cf. italica (immature grain)	Poaceae	Foxtail millet													1								3										2	0.0666667	4	0.00373832
Setaria cf.	Poaceae	Millet										6	5	2	2																		4	0.133333	15	0.0140187
Panicum miliaceum (grain)	Poaceae	Broomcorn millet						1				5				2					14							1	2	1			7	0.233333	26	0.0242991
indet millet frags.	Poaceae	Millet																						2									1	0.0333333	2	0.00186916
Grasses- dryland field weeds
Echinochloa sp	Poaceae															1				1													2	0.0666667	2	0.00186916
Pennisetum cf	Poaceae																						1								1		2	0.0666667	2	0.00186916
Sedges and other wetland field weeds
Schoenoplectus sp	Cyperaceae														1																		1	0.0333333	1	0.000934579
Rumex cf	Polygonaceae							1		2									1						1								4	0.133333	5	0.0046729
Possible utilized species
Chenopodium sp.	Chenopodiaceae		8	4	2		2	58		4	1	99	24	1	99	2	1	7	21	5	5		7		1	2							20	0.666667	353	0.329907
Indet Pulse	Fabaceae																		1												1		2	0.0666667	2	0.00186916
Vicia sp	Fabaceae														1				1												1		3	0.1	3	0.00280374
Euryale ferox (fragments)	Nymphaeaceae	foxnut	3	1							25	2	1	3					1					1	1	2	1	2					12	0.4	43	0.0401869
Nutshell		nutshell fragments													3				3														2	0.0666667	6	0.00560748
Castanea cf	Fagaceae	Chestnut																	1														1	0.0333333	1	0.000934579
Solanum sp	Solanaceae																		1														1	0.0333333	1	0.000934579
Zanthoxylum sp	Rutaceae	Sichuan pepper										1			2																		2	0.0666667	3	0.00280374
Wild Species
Ilex sp	Aquifoliaceae		1																														1	0.0333333	1	0.000934579
Portulaca sp	Portulaceae				1										1																		2	0.0666667	2	0.00186916
Alisma cf orientale/ plantago-aquatica	alismataceae																										1						1	0.0333333	1	0.000934579
Rutaceae or rosaceae indet																			3														1	0.0333333	3	0.00280374
Euphorbiacee															1																		1	0.0333333	1	0.000934579
Apiaceae																			1														1	0.0333333	1	0.000934579
Uncharred- modern intrusion
Rumex cf	Polygonaceae								1	2																							2	0.0666667	3	0.00280374
Asteraceae	Asteraceae									4					3																		2	0.0666667	7	0.00654206
Malva sp	Malvaceae														1																		1	0.0333333	1	0.000934579
indet small seeds			2		1	1									1				4							1				1			7	0.233333	11	0.0102804
indet frags			4		1			6	1				4		2	8	1	4	17	3			2		1		5	4					15	0.5	63
parenchyma frags																			2								1				1		3	0.1	4
small bones present					x																												1	0.0333333	0
		TOT ID remains	29	9	16	4	2	79	1	13	29	129	34	14	125	13	4	11	107	16	337	3	28	6	3	10	7	8	4	7	14	8			1070
