# Supplementary material for: Two-season agriculture and irrigated rice during the Dian: radiocarbon dates and archaeobotanical remains from Dayingzhuang, Yunnan, Southwest China
Source: Archaeol Anthropol Sci. 2021 Mar 13;13(4):62. doi: 10.1007/s12520-020-01268-y (PMC7956011; doi:10.1007/s12520-020-01268-y)
Supplement: Supplementary file 5 — (XLSX 13 kb) [file 12520_2020_1268_MOESM5_ESM.xlsx]

## Sheet: sites coordinates list
NAME	LONG	LAT	Reliability	References
Baiyangcun	100.593691	25.840397	approximation from map on excavation report, accuracy within 1-2km	Yunnan 1981
Dadunzi	101.882100	25.712830	approximation from map on excavation report, guess within 100km	Yunnan 1977
Haimenkou	99.916070	26.433330	reported on excavation report	Yunnan 1991
Shizhaishan	102.694922	24.717874	approximation from map on excavation report, accuracy within 1-2km	Yunnan 1956, see also Yao & Jiang 2012
Hebosuo	102.68	24.17	approximation from map on published article, guess within 100km	Yao & Jiang 2012
Dayingzhuang	102.53	24.84	Coordinates taken during excavation, accuracy within 10/20km	provided by Li Xiaorui (excavation director)
Shangxihe	102.693	24.706531	approximation from map on published article, accuracy within 1-2km	Yao et al. 2020
Anjiang	102.783353	24.771577	approximation from map on published article, guess within 100km	Yao et al. 2015
Xueshan	102.5622	24.3909	reported on the preliminary excavation report	Wu et al. 2010
Guangfentou	102.863333	24.338333	reported on excavation report	Li & Liu 2016
Xiaogucheng	102.829989	24.905978	approximation from map on published article, accuracy within 1-2km	Yao & Jiang 2012
Xiasunjiazhai	101.757839	36.744397	approximation from modern town within 10/20km
Sidaogou	87.510700	43.794862	approximation from modern town within 10/20km
Yanghai	89.656944	42.787486	approximation from map on published article, accuracy within 1-2km	Liu et al. 2017
Khog gzung	89.746638	30.115095	approximation from map on published article, guess within 100km	Liu et al. 2017
Bangtangla	90.441522	29.103539	approximation from map on published article, guess within 100km	Liu et al. 2017
Ojakly	62.164164	38.248527	approximation from map on published article, guess within 100km	Spengler 2015
Tasbas	79.367917	45.134278	approximation from map on published article, accuracy within 1-2km	Spengler 2015
Aigyrchal-2	76.00105	41.31189	approximation from map on published article, guess within 100km	Liu et al. 2017
Kanispur	74.425	34.226398	approximation from modern town within 10/20km
Chirand	84.833330	25.750000	approximation from map on published article, guess within 100km	Vishnu-Mittre 1972
Chokhopani	83.665942	28.71463	approximation from map on excavation report, guess within 100km	Knörzer 2000
A'shaonao	103.919155	33.256978	approximation from map on excavation report, guess within 100km	D'Alpoim Guedes et al 2015

## Sheet: References
REFERENCES
Knörzer KH (2000) 3000 years of agriculture in a valley of the High Himalayas. Vegetation history and archaeobotany, 9(4), pp.219-222
Li X, Liu L (2016) Yunnan Jiangchaun Guangfentou yizhi zhiwu yicun fuxuan jieguo ji fenxi [Flotation report on the analysis on the archaeobotanical remains from the site of Guangfentou, Jiangchuan, Yunnan] (in Chinese). Kaogu Xuebao volume 3, pp. 20-27
Liu X, Lister D, Zhao Z, Petrie CA, et al. (2017) Journey to the East: diverse routes and variable flowering times for wheat and barley en route to prehistoric China. PLOS ONE, 12(11), e0209518
Spengler RN (2015) Agriculture in the central Asian bronze age. Journal of World Prehistory, 28(3), pp.215-253
Vishnu-Mittre SR (1972) The Neolithic plant economy of Chirand, Bihar. The Palaeobotanist 21: 18-22
Wu J, Jiang ZL, Jilin University, Center for Frontier Archaeology, Yunnan Province Institute for Cultural Relics and Archaeology, et al. (2010) Yunnan Chengjiang Xueshan Yizhi shijue Jianbao [The Trial Excavation of the Xueshan Site at Chengjiang County, Yunnan] (in Chinese). Kaogu (10), pp. 882-888.
Yao A, Darré V, Jiang ZL, Wengcheong L, Yang W (2020) Bridging the time gap in the Bronze Age of Southeast Asia and Southwest China. Archaeological Research in Asia (22): 100189
Yao A, Jiang ZL (2012). Rediscovering the settlement system of the "Dian"kingdom in Bronze Age southern China. Antiquity (86), pp. 353-367.
Yao A, Jiang ZL, Chen XX, Liang Y (2015). Bronze Age wetland/scapes: Complex political formation in the humid subtropics of southwest China, 900-100 BC. Journal of Anthropological Archaeology (40), pp. 213-229
Yunnan Provincial Museum (1977). Yuanmou Dadunzi Xinshiqi Shidai Yizhi [The Neolithic site of Dadunzi, Yuanmou] (in Chinese). Kaogu Xuebao (1), pp. 43-
Yunnan Provincial Museum (1981). Yunnan Binchuan Baiyangcun Yizhi [The site of Baiyangcun, Binchuan, Yunnan] (in Chinese). Kaogu Xuebao (3), pp. 349-368
Yunnan Provincial Museum (1991) Yunnan Jianchuan Haimenkou Qintong shidai zaiqi yizhi [The early bronze age site of Haimenkou, in Jianchuan, Yunnan] (in Chinese). Kaogu (9), pp. 775-787
Yunnan Provincial Museum, Archaeological Excavation Unit (1956) Yunnan Jinning Shizhaishan Gu Yizhi ji Muzang [The ancient site and cemetery of Shizhaishan, Jinning, Yunnan] (in Chinese). Kaogu Xuebao (1), pp. 43-63
